# Supplementary material for: Shared cloud interactions unveil a candidate binary-system supernova pair with no known analogue
Source: Nat Commun. 2026 Jul 21;17:6190. doi: 10.1038/s41467-026-74978-x (PMC13389397; doi:10.1038/s41467-026-74978-x)
Supplement: Supplementary file 3 — Source Data [file 41467_2026_74978_MOESM3_ESM.zip]

Archive with 9 entries (9 files):
- README_Source_Data.txt
- Fig4_Left_Panel_Model.txt
- Fig4_Left_Panel_points.txt
- Fig4_Right_Panel_model.txt
- Fig4_Right_Panel_points.txt
- Fig5_Naima_model.txt
- Fig6_Left_Panel_Naima_model.txt
- Fig6_Middle_Panel_Naima_model.txt
- Fig6_Right_Panel_CrushedCloud_model.txt
