# Supplementary material for: Shared cloud interactions unveil a candidate binary-system supernova pair with no known analogue
Source: Nat Commun. 2026 Jul 21;17:6190. doi: 10.1038/s41467-026-74978-x (PMC13389397; doi:10.1038/s41467-026-74978-x)
Supplement: Supplementary file 3 — Source Data [file 41467_2026_74978_MOESM3_ESM.zip › README_Source_Data.txt]

Source Data Description

This ZIP file contains the Source Data files associated with the plotted SED data points and model curves presented in the manuscript. File names indicate the corresponding figure and panel, and whether the file contains measured SED points or model curves.

Figure 4, left panel — G189N Fermi-LAT SED:
- Fig4_Left_Panel_points.txt contains the plotted G189N SED measurements, statistical uncertainties, statistical-plus-systematic uncertainties, and upper-limit flags.
- Fig4_Left_Panel_model.txt contains the best-fit spectral model curve and associated 1-sigma uncertainty range plotted for G189N.

Figure 4, right panel — G189S Fermi-LAT SED:
- Fig4_Right_Panel_points.txt contains the plotted G189S SED measurements, statistical uncertainties, statistical-plus-systematic uncertainties, and upper-limit flags.
- Fig4_Right_Panel_model.txt contains the best-fit spectral model curve and associated 1-sigma uncertainty range plotted for G189S.

Figure 5 — Multiwavelength SED modeling of G189S:
- Fig5_Naima_model.txt contains the model curve used in the multiwavelength SED modeling of G189S.

Figure 6, left panel — G189N SED model with 100 GeV cutoff:
- Fig6_Left_Panel_Naima_model.txt contains the model curve plotted in the upper-left panel of Fig. 6.

Figure 6, middle panel — G189N SED model with 600 GeV cutoff:
- Fig6_Middle_Panel_Naima_model.txt contains the model curve plotted in the upper-right panel of Fig. 6.

Figure 6, right panel — G189N crushed-cloud model:
- Fig6_Right_Panel_CrushedCloud_model.txt contains the crushed-cloud model curve plotted in the lower panel of Fig. 6.

Column descriptions:


SED points files:

Column 1 — Energy_MeV: Central energy of the spectral bin in MeV.

Column 2 — Flux_MeV_cm−2_s−1: Measured spectral energy distribution (SED) value, expressed in units of MeV cm−2s−1.

Column 3 — StatErrLow: Lower statistical uncertainty on the measured SED value.

Column 4 — StatErrHigh: Upper statistical uncertainty on the measured SED value.

Column 5 — StatPlusSysErrLow: Lower uncertainty including both statistical and systematic contributions.

Column 6 — StatPlusSysErrHigh: Upper uncertainty including both statistical and systematic contributions.

Column 7 — UpperLimitFlag: Indicator specifying whether the spectral point is an upper limit (1) or a significant detection (0).


Fermi-LAT spectral model files:

Column 1 — Energy_MeV: Energy at which the model prediction is evaluated, in MeV.

Column 2 — Model: Best-fit spectral model value, expressed in units of MeV cm−2−1.

Column 3 — Model1SigmaLow: Lower boundary of the 1σ confidence interval of the spectral model.

Column 4 — Model1SigmaHigh: Upper boundary of the 1σ confidence interval of the spectral model.


Naima / multiwavelength model files:
The column headers in each file specify the plotted energy and flux quantities. These files contain the numerical model curves used to generate the corresponding figure panels.
