# Supplementary material for: Shared cloud interactions unveil a candidate binary-system supernova pair with no known analogue
Source: Nat Commun. 2026 Jul 21;17:6190. doi: 10.1038/s41467-026-74978-x (PMC13389397; doi:10.1038/s41467-026-74978-x)
Supplement: Supplementary file 3 — Source Data [file 41467_2026_74978_MOESM3_ESM.zip › Fig4_Left_Panel_Model.txt]

# Energy_MeV Model Model1SigmaLow Model1SigmaHigh
1.00000000e+02 2.41699677e-06 2.09235866e-06 2.79200382e-06
1.20130946e+02 2.66554952e-06 2.33784759e-06 3.03918625e-06
1.44314442e+02 2.91643800e-06 2.58855919e-06 3.28584746e-06
1.73366305e+02 3.16573132e-06 2.84013649e-06 3.52865253e-06
2.08266583e+02 3.40918575e-06 3.08775987e-06 3.76407102e-06
2.50192617e+02 3.64235759e-06 3.32633008e-06 3.98841020e-06
3.00558758e+02 3.86073331e-06 3.55069503e-06 4.19784342e-06
3.61064080e+02 4.05987193e-06 3.75590044e-06 4.38844435e-06
4.33749696e+02 4.23555350e-06 3.93743196e-06 4.55624724e-06
5.21067614e+02 4.38392702e-06 4.09141189e-06 4.69735550e-06
6.25963456e+02 4.50165046e-06 4.21472371e-06 4.80811034e-06
7.51975823e+02 4.58601561e-06 4.30505793e-06 4.88530922e-06
9.03355671e+02 4.63505183e-06 4.36089491e-06 4.92644419e-06
1.08520972e+03 4.64760244e-06 4.38145004e-06 4.92992235e-06
1.30367270e+03 4.62336996e-06 4.36660200e-06 4.89523659e-06
1.56611435e+03 4.56292819e-06 4.31681805e-06 4.82306956e-06
1.88138799e+03 4.46769925e-06 4.23308157e-06 4.71532057e-06
2.26012920e+03 4.33989811e-06 4.11683436e-06 4.57504820e-06
2.71511459e+03 4.18244695e-06 3.96995630e-06 4.40631109e-06
3.26169285e+03 3.99886421e-06 3.79481831e-06 4.21388159e-06
3.91830248e+03 3.79313395e-06 3.59442742e-06 4.00282533e-06
4.70709385e+03 3.56956265e-06 3.37260822e-06 3.77801889e-06
5.65467638e+03 3.33263037e-06 3.13406656e-06 3.54377448e-06
6.79301624e+03 3.08684335e-06 2.88419742e-06 3.30372733e-06
8.16051469e+03 2.83659506e-06 2.62867040e-06 3.06096631e-06
9.80330352e+03 2.58604097e-06 2.37297202e-06 2.81824136e-06
1.17768013e+04 2.33899217e-06 2.12205648e-06 2.57810498e-06
1.41475828e+04 2.09883083e-06 1.88014396e-06 2.34295405e-06
1.69956251e+04 1.86844973e-06 1.65063631e-06 2.11500521e-06
2.04170053e+04 1.65021567e-06 1.43610800e-06 1.89624440e-06
2.45271416e+04 1.44595674e-06 1.23834342e-06 1.68837727e-06
2.94646873e+04 1.25697083e-06 1.05840272e-06 1.49279253e-06
3.53962077e+04 1.08405273e-06 8.96705763e-07 1.31054174e-06
4.25217992e+04 9.27536316e-07 7.53126851e-07 1.14233561e-06
5.10818398e+04 7.87348032e-07 6.27094265e-07 9.88554605e-07
6.13650975e+04 6.63067706e-07 5.17689424e-07 8.49271325e-07
7.37184723e+04 5.53993044e-07 4.23741517e-07 7.24281859e-07
8.85586983e+04 4.59204416e-07 3.43914122e-07 6.13143461e-07
1.06386402e+05 3.77627058e-07 2.76781446e-07 5.15215874e-07
1.27802992e+05 3.08088484e-07 2.20892744e-07 4.29704085e-07
1.53530943e+05 2.49369381e-07 1.74824334e-07 3.55700416e-07
1.84438175e+05 2.00247038e-07 1.37219473e-07 2.92224387e-07
2.21567325e+05 1.59530740e-07 1.06816795e-07 2.38258949e-07
2.66170924e+05 1.26089222e-07 8.24686473e-08 1.92782258e-07
3.19753650e+05 9.88705298e-08 6.31507447e-08 1.54794401e-07
3.84123085e+05 7.69150029e-08 4.79647574e-08 1.23338843e-07
4.61450697e+05 5.93622794e-08 3.61354360e-08 9.75186855e-08
5.54345089e+05 4.54532962e-08 2.70037409e-08 7.65079975e-08
6.65940000e+05 3.45283245e-08 2.00173105e-08 5.95587103e-08
8.00000024e+05 2.60220156e-08 1.47193804e-08 4.60036551e-08
