# Supplementary material for: Shared cloud interactions unveil a candidate binary-system supernova pair with no known analogue
Source: Nat Commun. 2026 Jul 21;17:6190. doi: 10.1038/s41467-026-74978-x (PMC13389397; doi:10.1038/s41467-026-74978-x)
Supplement: Supplementary file 3 — Source Data [file 41467_2026_74978_MOESM3_ESM.zip › Fig4_Left_Panel_points.txt]

# Energy_MeV Flux_MeV_cm^-2_s^-1 StatErrLow StatErrHigh StatPlusSysErrLow StatPlusSysErrHigh UpperLimitFlag
1.77827941e+02 2.39094622e-06 3.57893584e-07 3.58086045e-07 6.89069203e-07 6.90016918e-07 0.00000000e+00
5.62341325e+02 5.39462360e-06 3.13728565e-07 3.16151442e-07 5.48049913e-07 5.52227442e-07 0.00000000e+00
1.77827941e+03 3.86904398e-06 2.84361905e-07 2.87727341e-07 4.96720653e-07 4.51224226e-07 0.00000000e+00
5.62341325e+03 3.12880836e-06 3.05850401e-07 3.13322783e-07 5.99144246e-07 6.84882818e-07 0.00000000e+00
1.77827941e+04 1.37633544e-06 3.18121322e-07 3.45178613e-07 6.21529589e-07 8.17912009e-07 0.00000000e+00
5.62341325e+04 8.75815403e-07 4.38695895e-07 5.03295961e-07 8.99209024e-07 9.41542605e-07 0.00000000e+00
1.77827941e+05 1.52868872e-06 3.00000000e-07 7.30123321e-07 6.70089225e-07 1.16480769e-06 1.00000000e+00
5.01187234e+05 1.92556024e-06 3.70000000e-07 7.71299136e-07 6.64755594e-07 3.86991437e-06 1.00000000e+00
