# Supplementary material for: Shared cloud interactions unveil a candidate binary-system supernova pair with no known analogue
Source: Nat Commun. 2026 Jul 21;17:6190. doi: 10.1038/s41467-026-74978-x (PMC13389397; doi:10.1038/s41467-026-74978-x)
Supplement: Supplementary file 3 — Source Data [file 41467_2026_74978_MOESM3_ESM.zip › Fig4_Right_Panel_model.txt]

# Energy_MeV Model Model1SigmaLow Model1SigmaHigh
1.00000000e+02 1.44545281e-07 9.70509546e-08 2.15282152e-07
1.20130946e+02 1.55517803e-07 1.05420377e-07 2.29422318e-07
1.44314442e+02 1.67323257e-07 1.14518702e-07 2.44475984e-07
1.73366305e+02 1.80024871e-07 1.24409784e-07 2.60501650e-07
2.08266583e+02 1.93690673e-07 1.35163022e-07 2.77561690e-07
2.50192617e+02 2.08393853e-07 1.46853810e-07 2.95722652e-07
3.00558758e+02 2.24213161e-07 1.59564026e-07 3.15055612e-07
3.61064080e+02 2.41233323e-07 1.73382530e-07 3.35636561e-07
4.33749696e+02 2.59545496e-07 1.88405700e-07 3.57546850e-07
5.21067614e+02 2.79247757e-07 2.04737975e-07 3.80873698e-07
6.25963456e+02 3.00445631e-07 2.22492420e-07 4.05710796e-07
7.51975823e+02 3.23252647e-07 2.41791273e-07 4.32158995e-07
9.03355671e+02 3.47790958e-07 2.62766495e-07 4.60327143e-07
1.08520972e+03 3.74191991e-07 2.85560276e-07 4.90333065e-07
1.30367270e+03 4.02597135e-07 3.10325451e-07 5.22304739e-07
1.56611435e+03 4.33158536e-07 3.37225850e-07 5.56381777e-07
1.88138799e+03 4.66039875e-07 3.66436435e-07 5.92717162e-07
2.26012920e+03 5.01417254e-07 3.98143226e-07 6.31479446e-07
2.71511459e+03 5.39480151e-07 4.32542880e-07 6.72855453e-07
3.26169285e+03 5.80432430e-07 4.69841840e-07 7.17053651e-07
3.91830248e+03 6.24493418e-07 5.10254853e-07 7.64308319e-07
4.70709385e+03 6.71899106e-07 5.54002765e-07 8.14884758e-07
5.65467638e+03 7.22903389e-07 6.01309357e-07 8.69085608e-07
6.79301624e+03 7.77779438e-07 6.52397158e-07 9.27258568e-07
8.16051469e+03 8.36821162e-07 7.07482139e-07 9.89805427e-07
9.80330352e+03 9.00344782e-07 7.66767531e-07 1.05719230e-06
1.17768013e+04 9.68690521e-07 8.30437277e-07 1.12996051e-06
1.41475828e+04 1.04222442e-06 8.98650223e-07 1.20873697e-06
1.69956251e+04 1.12134034e-06 9.71536759e-07 1.29424248e-06
2.04170053e+04 1.20646199e-06 1.04919994e-06 1.38729566e-06
2.45271416e+04 1.29804527e-06 1.13172309e-06 1.48881076e-06
2.94646873e+04 1.39658070e-06 1.21918459e-06 1.59978864e-06
3.53962077e+04 1.50259602e-06 1.31167818e-06 1.72130241e-06
4.25217992e+04 1.61665902e-06 1.40933520e-06 1.85448175e-06
5.10818398e+04 1.73938063e-06 1.51234364e-06 2.00050100e-06
6.13650975e+04 1.87141810e-06 1.62096004e-06 2.16057498e-06
7.37184723e+04 2.01347863e-06 1.73551323e-06 2.33596386e-06
8.85586983e+04 2.16632305e-06 1.85640112e-06 2.52798574e-06
1.06386402e+05 2.33076998e-06 1.98408373e-06 2.73803400e-06
1.27802992e+05 2.50770022e-06 2.11907535e-06 2.96759640e-06
1.53530943e+05 2.69806129e-06 2.26193763e-06 3.21827385e-06
1.84438175e+05 2.90287283e-06 2.41327508e-06 3.49179863e-06
2.21567325e+05 3.12323173e-06 2.57373237e-06 3.79005082e-06
2.66170924e+05 3.36031821e-06 2.74399379e-06 4.11507434e-06
3.19753650e+05 3.61540208e-06 2.92478423e-06 4.46909281e-06
3.84123085e+05 3.88984951e-06 3.11687114e-06 4.85452511e-06
4.61450697e+05 4.18513043e-06 3.32106742e-06 5.27400215e-06
5.54345089e+05 4.50282631e-06 3.53823480e-06 5.73038419e-06
6.65940000e+05 4.84463867e-06 3.76928774e-06 6.22677958e-06
8.00000024e+05 5.21239823e-06 4.01519759e-06 6.76656494e-06
