# Supplementary material for: Shared cloud interactions unveil a candidate binary-system supernova pair with no known analogue
Source: Nat Commun. 2026 Jul 21;17:6190. doi: 10.1038/s41467-026-74978-x (PMC13389397; doi:10.1038/s41467-026-74978-x)
Supplement: Supplementary file 3 — Source Data [file 41467_2026_74978_MOESM3_ESM.zip › Fig4_Right_Panel_points.txt]

# Energy_MeV Flux_MeV_cm^-2_s^-1 StatErrLow StatErrHigh StatPlusSysErrLow StatPlusSysErrHigh UpperLimitFlag
1.77827941e+02 3.09229281e-07 4.38742589e-08 1.34106355e-07 2.05016810e-07 3.05072781e-07 1.00000000e+00
5.62341325e+02 9.73471437e-07 1.31140769e-07 2.97631876e-07 4.83869396e-07 5.80171459e-07 1.00000000e+00
1.77827941e+03 2.52516169e-07 3.36369318e-08 1.17876253e-07 2.27652395e-07 2.30340428e-07 1.00000000e+00
5.62341325e+03 1.10713380e-06 2.48343912e-07 2.57515771e-07 4.70508134e-07 4.88670879e-07 0.00000000e+00
1.77827941e+04 1.20028583e-06 2.87575174e-07 3.11511460e-07 5.41860552e-07 5.89171251e-07 0.00000000e+00
5.62341325e+04 2.08845734e-06 4.58603684e-07 5.20369738e-07 8.63361404e-07 9.82274126e-07 0.00000000e+00
1.77827941e+05 2.73741403e-06 8.07524665e-07 9.55225082e-07 1.56205355e-06 1.85351008e-06 0.00000000e+00
5.01187234e+05 1.70901050e-06 1.00261936e-06 1.42156295e-06 1.90996334e-06 2.76663130e-06 0.00000000e+00
