# Supplementary material for: Shared cloud interactions unveil a candidate binary-system supernova pair with no known analogue
Source: Nat Commun. 2026 Jul 21;17:6190. doi: 10.1038/s41467-026-74978-x (PMC13389397; doi:10.1038/s41467-026-74978-x)
Supplement: Supplementary file 3 — Source Data [file 41467_2026_74978_MOESM3_ESM.zip › Fig5_Naima_model.txt]

# Energy (eV)    Flux (erg/s/cm2)
1.000000e-07 2.623615e-15
1.668101e-07 3.388295e-15
2.782559e-07 4.375762e-15
4.641589e-07 5.650865e-15
7.742637e-07 7.297293e-15
1.291550e-06 9.423018e-15
2.154435e-06 1.216730e-14
3.593814e-06 1.570970e-14
5.994843e-06 2.028159e-14
1.000000e-05 2.618095e-14
1.668101e-05 3.379119e-14
2.782559e-05 4.360518e-14
4.641589e-05 5.625560e-14
7.742637e-05 7.255320e-14
1.291550e-04 9.353469e-14
2.154435e-04 1.205219e-13
3.593814e-04 1.551944e-13
5.994843e-04 1.996761e-13
1.000000e-03 2.566374e-13
1.668101e-03 3.294105e-13
2.782559e-03 4.221126e-13
4.641589e-03 5.397667e-13
7.742637e-03 6.883984e-13
1.291550e-02 8.750755e-13
2.154435e-02 1.107833e-12
3.593814e-02 1.395408e-12
5.994843e-02 1.746665e-12
1.000000e-01 2.169573e-12
1.668101e-01 2.669582e-12
2.782559e-01 3.247242e-12
4.641589e-01 3.895034e-12
7.742637e-01 4.593567e-12
1.291550e+00 5.307724e-12
2.154435e+00 5.983866e-12
3.593814e+00 6.549933e-12
5.994843e+00 6.920746e-12
1.000000e+01 7.010592e-12
1.668101e+01 6.753532e-12
2.782559e+01 6.128268e-12
4.641589e+01 5.179444e-12
7.742637e+01 4.023365e-12
1.291550e+02 2.827676e-12
2.154435e+02 1.764947e-12
3.593814e+02 9.570788e-13
5.994843e+02 4.393233e-13
1.000000e+03 1.655488e-13
1.668101e+03 4.944330e-14
2.782559e+03 1.136733e-14
4.641589e+03 2.255629e-15
7.742637e+03 1.007080e-15
1.291550e+04 1.322622e-15
2.154435e+04 1.936011e-15
3.593814e+04 2.792057e-15
5.994843e+04 4.030731e-15
1.000000e+05 5.680545e-15
1.668101e+05 7.645039e-15
2.782559e+05 9.960428e-15
4.641589e+05 1.288632e-14
7.742637e+05 1.668531e-14
1.291550e+06 2.164487e-14
2.154435e+06 2.814809e-14
3.593814e+06 3.668764e-14
5.994843e+06 4.782264e-14
1.000000e+07 6.210571e-14
1.668101e+07 8.033051e-14
2.782559e+07 1.040047e-13
4.641589e+07 1.356701e-13
7.742637e+07 1.792259e-13
1.291550e+08 2.395077e-13
2.154435e+08 3.201473e-13
3.593814e+08 4.198242e-13
5.994843e+08 5.364770e-13
1.000000e+09 6.709774e-13
1.668101e+09 8.249779e-13
2.782559e+09 1.006120e-12
4.641589e+09 1.222676e-12
7.742637e+09 1.474042e-12
1.291550e+10 1.756087e-12
2.154435e+10 2.057313e-12
3.593814e+10 2.360514e-12
5.994843e+10 2.641391e-12
1.000000e+11 2.866356e-12
1.668101e+11 2.994646e-12
2.782559e+11 2.985262e-12
4.641589e+11 2.807469e-12
7.742637e+11 2.454102e-12
1.291550e+12 1.953774e-12
2.154435e+12 1.375516e-12
3.593814e+12 8.186048e-13
5.994843e+12 3.829805e-13
1.000000e+13 1.247717e-13
1.668101e+13 2.302276e-14
2.782559e+13 1.690932e-15
4.641589e+13 2.712629e-17
7.742637e+13 3.474626e-20
1.291550e+14 6.856274e-25
2.154435e+14 1.248448e-32
3.593814e+14 1.893593e-45
5.994843e+14 8.599135e-67
1.000000e+15 1.196103e-84
