# Supplementary material for: Shared cloud interactions unveil a candidate binary-system supernova pair with no known analogue
Source: Nat Commun. 2026 Jul 21;17:6190. doi: 10.1038/s41467-026-74978-x (PMC13389397; doi:10.1038/s41467-026-74978-x)
Supplement: Supplementary file 3 — Source Data [file 41467_2026_74978_MOESM3_ESM.zip › Fig6_Left_Panel_Naima_model.txt]

# Energy (eV)    Flux (erg/s/cm2)
1.000000e+07 4.550573e-13
1.149757e+07 4.732404e-13
1.321941e+07 4.909681e-13
1.519911e+07 5.105716e-13
1.747528e+07 5.329938e-13
2.009233e+07 5.593343e-13
2.310130e+07 5.910417e-13
2.656088e+07 6.320543e-13
3.053856e+07 6.818080e-13
3.511192e+07 7.449676e-13
4.037017e+07 8.259744e-13
4.641589e+07 9.292441e-13
5.336699e+07 1.060502e-12
6.135907e+07 1.228492e-12
7.054802e+07 1.434822e-12
8.111308e+07 1.685434e-12
9.326033e+07 1.987989e-12
1.072267e+08 2.346889e-12
1.232847e+08 2.766458e-12
1.417474e+08 3.243570e-12
1.629751e+08 3.774627e-12
1.873817e+08 4.350320e-12
2.154435e+08 4.956365e-12
2.477076e+08 5.574386e-12
2.848036e+08 6.187121e-12
3.274549e+08 6.773926e-12
3.764936e+08 7.322223e-12
4.328761e+08 7.824384e-12
4.977024e+08 8.276317e-12
5.722368e+08 8.672298e-12
6.579332e+08 9.008561e-12
7.564633e+08 9.269490e-12
8.697490e+08 9.445425e-12
1.000000e+09 9.531729e-12
1.149757e+09 9.526402e-12
1.321941e+09 9.429462e-12
1.519911e+09 9.249200e-12
1.747528e+09 8.997011e-12
2.009233e+09 8.693453e-12
2.310130e+09 8.362957e-12
2.656088e+09 8.027502e-12
3.053856e+09 7.699302e-12
3.511192e+09 7.373186e-12
4.037017e+09 7.035086e-12
4.641589e+09 6.684280e-12
5.336699e+09 6.326975e-12
6.135907e+09 5.967401e-12
7.054802e+09 5.607183e-12
8.111308e+09 5.251382e-12
9.326033e+09 4.897409e-12
1.072267e+10 4.543780e-12
1.232847e+10 4.188636e-12
1.417474e+10 3.829731e-12
1.629751e+10 3.469740e-12
1.873817e+10 3.113144e-12
2.154435e+10 2.762658e-12
2.477076e+10 2.422359e-12
2.848036e+10 2.096430e-12
3.274549e+10 1.786788e-12
3.764936e+10 1.503525e-12
4.328761e+10 1.247361e-12
4.977024e+10 1.020530e-12
5.722368e+10 8.231875e-13
6.579332e+10 6.540998e-13
7.564633e+10 5.097981e-13
8.697490e+10 3.922049e-13
1.000000e+11 2.964752e-13
1.149757e+11 2.199002e-13
1.321941e+11 1.597425e-13
1.519911e+11 1.132789e-13
1.747528e+11 7.758118e-14
2.009233e+11 5.204303e-14
2.310130e+11 3.373112e-14
2.656088e+11 2.100023e-14
3.053856e+11 1.246749e-14
3.511192e+11 6.835797e-15
4.037017e+11 3.592750e-15
4.641589e+11 1.750743e-15
5.336699e+11 7.811900e-16
6.135907e+11 3.146277e-16
7.054802e+11 1.124245e-16
8.111308e+11 3.326926e-17
9.326033e+11 8.832154e-18
1.072267e+12 1.956169e-18
1.232847e+12 3.517498e-19
1.417474e+12 4.975138e-20
1.629751e+12 5.317068e-21
1.873817e+12 3.712649e-22
2.154435e+12 2.001021e-23
2.477076e+12 7.106020e-25
2.848036e+12 1.562307e-26
3.274549e+12 1.976819e-28
3.764936e+12 1.269835e-30
4.328761e+12 3.283254e-33
4.977024e+12 4.507296e-36
5.722368e+12 2.368086e-39
6.579332e+12 4.125082e-43
7.564633e+12 2.009679e-47
8.697490e+12 1.276406e-52
1.000000e+13 2.549691e-58
