# Supplementary material for: Shared cloud interactions unveil a candidate binary-system supernova pair with no known analogue
Source: Nat Commun. 2026 Jul 21;17:6190. doi: 10.1038/s41467-026-74978-x (PMC13389397; doi:10.1038/s41467-026-74978-x)
Supplement: Supplementary file 3 — Source Data [file 41467_2026_74978_MOESM3_ESM.zip › Fig6_Middle_Panel_Naima_model.txt]

# Energy (eV)    Flux (erg/s/cm2)
1.000000e+07 1.748418e-12
1.149757e+07 1.753288e-12
1.321941e+07 1.746491e-12
1.519911e+07 1.739644e-12
1.747528e+07 1.734241e-12
2.009233e+07 1.731239e-12
2.310130e+07 1.731864e-12
2.656088e+07 1.747399e-12
3.053856e+07 1.765369e-12
3.511192e+07 1.796192e-12
4.037017e+07 1.846019e-12
4.641589e+07 1.918303e-12
5.336699e+07 2.019569e-12
6.135907e+07 2.165400e-12
7.054802e+07 2.346598e-12
8.111308e+07 2.574731e-12
9.326033e+07 2.856762e-12
1.072267e+08 3.196138e-12
1.232847e+08 3.599688e-12
1.417474e+08 4.056979e-12
1.629751e+08 4.563589e-12
1.873817e+08 5.106313e-12
2.154435e+08 5.666015e-12
2.477076e+08 6.219128e-12
2.848036e+08 6.747908e-12
3.274549e+08 7.226376e-12
3.764936e+08 7.644377e-12
4.328761e+08 7.998705e-12
4.977024e+08 8.291428e-12
5.722368e+08 8.521881e-12
6.579332e+08 8.695014e-12
7.564633e+08 8.795512e-12
8.697490e+08 8.817936e-12
1.000000e+09 8.762186e-12
1.149757e+09 8.630379e-12
1.321941e+09 8.425538e-12
1.519911e+09 8.160073e-12
1.747528e+09 7.846950e-12
2.009233e+09 7.508671e-12
2.310130e+09 7.170682e-12
2.656088e+09 6.854685e-12
3.053856e+09 6.571135e-12
3.511192e+09 6.312686e-12
4.037017e+09 6.061829e-12
4.641589e+09 5.815097e-12
5.336699e+09 5.575958e-12
6.135907e+09 5.345833e-12
7.054802e+09 5.123688e-12
8.111308e+09 4.911755e-12
9.326033e+09 4.705151e-12
1.072267e+10 4.500239e-12
1.232847e+10 4.293107e-12
1.417474e+10 4.079549e-12
1.629751e+10 3.859361e-12
1.873817e+10 3.633714e-12
2.154435e+10 3.402576e-12
2.477076e+10 3.167303e-12
2.848036e+10 2.929706e-12
3.274549e+10 2.690391e-12
3.764936e+10 2.456460e-12
4.328761e+10 2.228690e-12
4.977024e+10 2.009510e-12
5.722368e+10 1.800308e-12
6.579332e+10 1.601869e-12
7.564633e+10 1.413519e-12
8.697490e+10 1.239179e-12
1.000000e+11 1.077525e-12
1.149757e+11 9.288820e-13
1.321941e+11 7.934066e-13
1.519911e+11 6.709723e-13
1.747528e+11 5.606259e-13
2.009233e+11 4.642257e-13
2.310130e+11 3.800006e-13
2.656088e+11 3.072919e-13
3.053856e+11 2.453032e-13
3.511192e+11 1.923108e-13
4.037017e+11 1.492218e-13
4.641589e+11 1.140187e-13
5.336699e+11 8.569292e-14
6.135907e+11 6.325966e-14
7.054802e+11 4.578073e-14
8.111308e+11 3.208662e-14
9.326033e+11 2.215776e-14
1.072267e+12 1.488310e-14
1.232847e+12 9.683592e-15
1.417474e+12 6.071949e-15
1.629751e+12 3.643730e-15
1.873817e+12 2.034898e-15
2.154435e+12 1.095099e-15
2.477076e+12 5.507318e-16
2.848036e+12 2.559796e-16
3.274549e+12 1.085536e-16
3.764936e+12 4.105669e-17
4.328761e+12 1.331252e-17
4.977024e+12 3.894085e-18
5.722368e+12 9.691564e-19
6.579332e+12 2.003088e-19
7.564633e+12 3.340308e-20
8.697490e+12 3.956882e-21
1.000000e+13 3.866526e-22
