# Supplementary material for: Shared cloud interactions unveil a candidate binary-system supernova pair with no known analogue
Source: Nat Commun. 2026 Jul 21;17:6190. doi: 10.1038/s41467-026-74978-x (PMC13389397; doi:10.1038/s41467-026-74978-x)
Supplement: Supplementary file 3 — Source Data [file 41467_2026_74978_MOESM3_ESM.zip › Fig6_Right_Panel_CrushedCloud_model.txt]

#Log_10 Photon energy [GeV]  Log_10 Flux(E) [GeV-1/cm2/s] Log_10 Flux(E)*E^2 [GeV/cm2/s]
  -2.0000000000000000       -7.7925309122283313       -11.792530912228331     
  -1.9937421777221527       -7.7843381459823666       -11.771822501426671     
  -1.9874843554443054       -7.7761915262723411       -11.751160237160953     
  -1.9812265331664580       -7.7680911994617432       -11.730544265794659     
  -1.9749687108886107       -7.7600373420681592       -11.709974763845381     
  -1.9687108886107634       -7.7520301595330929       -11.689451936754619     
  -1.9624530663329161       -7.7440698848950982       -11.668976017560931     
  -1.9561952440550689       -7.7361567773675146       -11.648547265477651     
  -1.9499374217772216       -7.7282911208233260       -11.628165964377770     
  -1.9436795994993743       -7.7204732221914769       -11.607832421190226     
  -1.9374217772215270       -7.7127034097703815       -11.587546964213436     
  -1.9311639549436797       -7.7049820314663862       -11.567309941353745     
  -1.9249061326658323       -7.6973094529688133       -11.547121718300478     
  -1.9186483103879850       -7.6896860559087701       -11.526982676684741     
  -1.9123904881101377       -7.6821122359705409       -11.506893212190816     
  -1.9061326658322904       -7.6745884009144545       -11.486853732579036     
  -1.8998748435544430       -7.6671149685846798       -11.466864655693566     
  -1.8936170212765957       -7.6596923649195361       -11.446926407472727     
  -1.8873591989987484       -7.6523210219769879       -11.427039419974484     
  -1.8811013767209011       -7.6450013759890068       -11.407204129430809     
  -1.8748435544430537       -7.6377338654575766       -11.387420974343684     
  -1.8685857321652064       -7.6305189293049374       -11.367690393635350     
  -1.8623279098873591       -7.6233570050910426       -11.348012824865760     
  -1.8560700876095120       -7.6162485273071088       -11.328388702526132     
  -1.8498122653316647       -7.6091939257568173       -11.308818456420147     
  -1.8435544430538173       -7.6021936240313606       -11.289302510138995     
  -1.8372966207759700       -7.5952480380869734       -11.269841279638912     
  -1.8310387984981227       -7.5883575749284375       -11.250435171924682     
  -1.8247809762202754       -7.5815226314020885       -11.231084583842639     
  -1.8185231539424280       -7.5747435930983071       -11.211789900983163     
  -1.8122653316645807       -7.5680208333728363       -11.192551496701997     
  -1.8060075093867334       -7.5613547124924043       -11.173369731265872     
  -1.7997496871088861       -7.5547455769071314       -11.154244951124904     
  -1.7934918648310387       -7.5481937586615473       -11.135177488323624     
  -1.7872340425531914       -7.5416995749412221       -11.116167660047605     
  -1.7809762202753443       -7.5352633277317720       -11.097215768282460     
  -1.7747183979974968       -7.5288853035393508       -11.078322099534343     
  -1.7684605757196497       -7.5225657731533744       -11.059486924592674     
  -1.7622027534418023       -7.5163049914661642       -11.040710498349767     
  -1.7559449311639550       -7.5101031973603272       -11.021993059688237     
  -1.7496871088861077       -7.5039606136679868       -11.003334831440203     
  -1.7434292866082604       -7.4978774471989791       -10.984736020415500     
  -1.7371714643304130       -7.4918538888346680       -10.966196817495494     
  -1.7309136420525657       -7.4858901136836389       -10.947717397788770     
  -1.7246558197747184       -7.4799862812937814       -10.929297920843219     
  -1.7183979974968711       -7.4741425359167764       -10.910938530910519     
  -1.7121401752190237       -7.4683590068189973       -10.892639357257044     
  -1.7058823529411764       -7.4626358086344782       -10.874400514516831     
  -1.6996245306633291       -7.4569730417540026       -10.856222103080661     
  -1.6933667083854820       -7.4513707927462356       -10.838104209517200     
  -1.6871088861076344       -7.4458291348057326       -10.820046907021002     
  -1.6808510638297873       -7.4403481282234383       -10.802050255883012     
  -1.6745932415519400       -7.4349278208756191       -10.784114303979500     
  -1.6683354192740925       -7.4295682487273105       -10.766239087275496     
  -1.6620775969962454       -7.4242694363467274       -10.748424630339217     
  -1.6558197747183980       -7.4190313974274495       -10.730670946864246     
  -1.6495619524405507       -7.4138541353153329       -10.712978040196434     
  -1.6433041301627034       -7.4087376435373438       -10.695345903862751     
  -1.6370463078848561       -7.4036819063306458       -10.677774522100359     
  -1.6307884856070087       -7.3986868991687276       -10.660263870382744     
  -1.6245306633291614       -7.3937525892839764       -10.642813915942298     
  -1.6182728410513141       -7.3888789361838718       -10.625424618286500     
  -1.6120150187734668       -7.3840658921606446       -10.608095929707577     
  -1.6057571964956197       -7.3793134027923726       -10.590827795783612     
  -1.5994993742177721       -7.3746214074349759       -10.573620155870520     
  -1.5932415519399250       -7.3699898397042745       -10.556472943584124     
  -1.5869837296620777       -7.3654186279475722       -10.539386087271728     
  -1.5807259073842301       -7.3609076957044977       -10.522359510472958     
  -1.5744680851063830       -7.3564569621563436       -10.505393132369109     
  -1.5682102628285357       -7.3520663425643358       -10.488486868221408     
  -1.5619524405506884       -7.3477357486968886       -10.471640629798266     
  -1.5556946182728411       -7.3434650892453082       -10.454854325790990     
  -1.5494367959949937       -7.3392542702286967       -10.438127862218685     
  -1.5431789737171464       -7.3351031953887382       -10.421461142823031     
  -1.5369211514392991       -7.3310117665740062       -10.404854069452604     
  -1.5306633291614518       -7.3269798841149480       -10.388306542437851     
  -1.5244055068836044       -7.3230074471902640       -10.371818460957472     
  -1.5181476846057571       -7.3190943541847151       -10.355389723396229     
  -1.5118898623279098       -7.3152405030402319       -10.339020227696052     
  -1.5056320400500627       -7.3114457916007423       -10.322709871700868     
  -1.4993742177722154       -7.3077101179517436       -10.306458553496174     
  -1.4931163954943678       -7.3040333807556799       -10.290266171744415     
  -1.4868585732165207       -7.3004154795851370       -10.274132626018178     
  -1.4806007509386734       -7.2968563152546722       -10.258057817132018     
  -1.4743429286608261       -7.2933557901527850       -10.242041647474437     
  -1.4680851063829787       -7.2899138085759123       -10.226084021341869     
  -1.4618272841051314       -7.2865302770676710       -10.210184845277933     
  -1.4555694618272841       -7.2832051047619943       -10.194344028416563     
  -1.4493116395494368       -7.2799382037373181       -10.178561482836193     
  -1.4430538172715894       -7.2767294893803509       -10.162837123923531     
  -1.4367959949937421       -7.2735788807644557       -10.147170870751941     
  -1.4305381727158950       -7.2704863010455032       -10.131562646477294     
  -1.4242803504380475       -7.2674516778797180       -10.116012378755814     
  -1.4180225281602001       -7.2644749438646192       -10.100520000185019     
  -1.4117647058823528       -7.2615560370136452       -10.085085448778351     
  -1.4055068836045055       -7.2586949012634090       -10.069708668472421     
  -1.3992490613266584       -7.2558914870244964       -10.054389609677813     
  -1.3929912390488111       -7.2531457517811297       -10.039128229878752     
  -1.3867334167709637       -7.2504576607476077       -10.023924494289535     
  -1.3804755944931164       -7.2478271875941225       -10.008778376580356     
  -1.3742177722152691       -7.2452543152467896       -9.9936898596773265     
  -1.3679599499374218       -7.2427390367839291       -9.9786589366587730     
  -1.3617021276595744       -7.2402813564357711       -9.9636856117549204     
  -1.3554443053817271       -7.2378812907104635       -9.9487699014739182     
  -1.3491864831038798       -7.2355388696683800       -9.9339118358761400     
  -1.3429286608260325       -7.2332541383659823       -9.9191114600180477     
  -1.3366708385481851       -7.2310271585084669       -9.9043688356048367     
  -1.3304130162703378       -7.2288580103388540       -9.8896840428795301     
  -1.3241551939924907       -7.2267467948173953       -9.8750571828023759     
  -1.3178973717146434       -7.2246936361437797       -9.8604883795730665     
  -1.3116395494367958       -7.2226986846908474       -9.8459777835644395     
  -1.3053817271589487       -7.2207621204356620       -9.8315255747535595     
  -1.2991239048811014       -7.2188841569953155       -9.8171319667575183     
  -1.2928660826032541       -7.2170650464034489       -9.8027972116099562     
  -1.2866082603254068       -7.2153050848014555       -9.7885216054522690     
  -1.2803504380475594       -7.2136046192689403       -9.7743054953640591     
  -1.2740926157697121       -7.2119640560875853       -9.7601492876270104     
  -1.2678347934918648       -7.2103838708283616       -9.7460534578120921     
  -1.2615769712140175       -7.2088646207873808       -9.7320185632154157     
  -1.2553191489361704       -7.2074069604894921       -9.7180452583618333     
  -1.2490613266583228       -7.2060116612628597       -9.7041343145795054     
  -1.2428035043804757       -7.2046796363178860       -9.6902866450788370     
  -1.2365456821026284       -7.2034119734385689       -9.6765033376438261     
  -1.2302878598247811       -7.2022099784123164       -9.6627856980618780     
  -1.2240300375469337       -7.2010752339242909       -9.6491353090181580     
  -1.2177722152690864       -7.2000096825701752       -9.6355541131083484     
  -1.2115143929912391       -7.1990157499495586       -9.6220445359320372     
  -1.2052565707133918       -7.1980965163546298       -9.6086096577814128     
  -1.1989987484355444       -7.1972559672832848       -9.5952534641543732     
  -1.1927409261576971       -7.1964997955167398       -9.5819816478321336     
  -1.1864831038798498       -7.1958363511400147       -9.5688025588997156     
  -1.1802252816020025       -7.1952731218321624       -9.5557236850361669     
  -1.1739674593241551       -7.1948461560865686       -9.5427810747348794     
  -1.1677096370463080       -7.1948317235809256       -9.5302509976735408     
  -1.1614518147684605       -7.1952501396212387       -9.5181537691581592     
  -1.1551939924906132       -7.1958085045942113       -9.5061964895754372     
  -1.1489361702127661       -7.1964675364926212       -9.4943398769181524     
  -1.1426783479349187       -7.1972196869211738       -9.4825763827910112     
  -1.1364205256570714       -7.1980565405364620       -9.4708975918506049     
  -1.1301627033792241       -7.1989722899795119       -9.4592976967379592     
  -1.1239048811013768       -7.1999628974315808       -9.4477726596343334     
  -1.1176470588235294       -7.2010252480588903       -9.4363193657059483     
  -1.1113892365456821       -7.2021568905363287       -9.4249353636276929     
  -1.1051314142678348       -7.2033558633455810       -9.4136186918812506     
  -1.0988735919899875       -7.2046205694659173       -9.4023677534458923     
  -1.0926157697121401       -7.2059496919346389       -9.3911812313589191     
  -1.0863579474342928       -7.2073421340908386       -9.3800580289594251     
  -1.0801001251564455       -7.2087969755610271       -9.3689972258739189     
  -1.0738423028785982       -7.2103134391563746       -9.3579980449135718     
  -1.0675844806007511       -7.2118908654996128       -9.3470598267011145     
  -1.0613266583229035       -7.2135286932352409       -9.3361820098810480     
  -1.0550688360450564       -7.2152264433651130       -9.3253641154552245     
  -1.0488110137672089       -7.2169837066904305       -9.3146057342248483     
  -1.0425531914893618       -7.2188001336303174       -9.3039065166090396     
  -1.0362953692115144       -7.2206754258843207       -9.2932661643073491     
  -1.0300375469336669       -7.2226093295437730       -9.2826844234111068     
  -1.0237797246558198       -7.2246016293540789       -9.2721610786657180     
  -1.0175219023779725       -7.2266521439006945       -9.2616959486566390     
  -1.0112640801001251       -7.2287607215428249       -9.2512888817430756     
  -1.0050062578222778       -7.2309272369573927       -9.2409397526019479     
 -0.99874843554443049       -7.2331515881846542       -9.2306484592735156     
 -0.99249061326658328       -7.2354336940889432       -9.2204149206221100     
 -0.98623279098873584       -7.2377734921649095       -9.2102390741423807     
 -0.97997496871088852       -7.2401709366362095       -9.2001208740579870     
 -0.97371714643304130       -7.2426259967932607       -9.1900602896593426     
 -0.96745932415519409       -7.2451386555403356       -9.1800573038507238     
 -0.96120150187734665       -7.2477089081141965       -9.1701119118688901     
 -0.95494367959949933       -7.2503367609518561       -9.1602241201508541     
 -0.94868585732165212       -7.2530222306854926       -9.1503939453287959     
 -0.94242803504380468       -7.2557653432420794       -9.1406214133296881     
 -0.93617021276595747       -7.2585661330389746       -9.1309065585708904     
 -0.92991239048811014       -7.2614246422549860       -9.1212494232312054     
 -0.92365456821026282       -7.2643409201711941       -9.1116500565917189     
 -0.91739674593241549       -7.2673150225689014       -9.1021085144337324     
 -0.91113892365456817       -7.2703470111765602       -9.0926248584856957     
 -0.90488110137672095       -7.2734369531607346       -9.0831991559141763     
 -0.89862327909887352       -7.2765849206502722       -9.0738314788480192     
 -0.89236545682102619       -7.2797909902939093       -9.0645219039359617     
 -0.88610763454317898       -7.2830552428412920       -9.0552705119276506     
 -0.87984981226533154       -7.2863777627463859       -9.0460773872770481     
 -0.87359198998748433       -7.2897586377882266       -9.0369426177631951     
 -0.86733416770963712       -7.2931979587066191       -9.0278662941258929     
 -0.86107634543178979       -7.2966958188478017       -9.0188485097113809     
 -0.85481852315394236       -7.3002523138205149       -9.0098893601283994     
 -0.84856070087609514       -7.3038675411565865       -9.0009889429087764     
 -0.84230287859824782       -7.3075415999772027       -8.9921473571736978     
 -0.83604505632040038       -7.3112745906604442       -8.9833647033012447     
 -0.82978723404255317       -7.3150666145096501       -8.9746410825947560     
 -0.82352941176470584       -7.3189177734205053       -8.9659765969499166     
 -0.81727158948685863       -7.3228281695452342       -8.9573713485189508     
 -0.81101376720901119       -7.3267979049540086       -8.9488254393720315     
 -0.80475594493116398       -7.3308270812895326       -8.9403389711518599     
 -0.79849812265331666       -7.3349157994170824       -8.9319120447237168     
 -0.79224030037546922       -7.3390641590664902       -8.9235447598174282     
 -0.78598247809762201       -7.3432722584662979       -8.9152372146615413     
 -0.77972465581977468       -7.3475401939692064       -8.9069895056087560     
 -0.77346683354192747       -7.3518680596680674       -8.8988017267519215     
 -0.76720901126408014       -7.3562559470020110       -8.8906739695301713     
 -0.76095118898623271       -7.3607039443514326       -8.8826063223238982     
 -0.75469336670838549       -7.3652121366232439       -8.8745988700400158     
 -0.74843554443053806       -7.3697806048237364       -8.8666516936848119     
 -0.74217772215269084       -7.3744094256213337       -8.8587648699267145     
 -0.73591989987484352       -7.3790986708973012       -8.8509384706469891     
 -0.72966207759699631       -7.3838484072856057       -8.8431725624795980     
 -0.72340425531914909       -7.3886586957018210       -8.8354672063401196     
 -0.71714643304130143       -7.3935295908615037       -8.8278224569441068     
 -0.71088861076345422       -7.3984611407886129       -8.8202383623155214     
 -0.70463078848560701       -7.4034533863147907       -8.8127149632860036     
 -0.69837296620775968       -7.4085063605703558       -8.8052522929858750     
 -0.69211514392991236       -7.4136200884677894       -8.7978503763276148     
 -0.68585732165206514       -7.4187945861801285       -8.7905092294842593     
 -0.67959949937421782       -7.4240298606142874       -8.7832288593627226     
 -0.67334167709637027       -7.4293259088825581       -8.7760092630752986     
 -0.66708385481852306       -7.4346827177735451       -8.7688504274105910     
 -0.66082603254067573       -7.4401002632250330       -8.7617523283063843     
 -0.65456821026282852       -7.4455785098016083       -8.7547149303272658     
 -0.64831038798498131       -7.4511174101798217       -8.7477381861497836     
 -0.64205256570713398       -7.4567169046441695       -8.7408220360584377     
 -0.63579474342928666       -7.4623769205974098       -8.7339664074559842     
 -0.62953692115143911       -7.4680973720890753       -8.7271712143919533     
 -0.62327909887359190       -7.4738781593664330       -8.7204363571136163     
 -0.61702127659574468       -7.4797191684521449       -8.7137617216436336     
 -0.61076345431789736       -7.4856202707532038       -8.7071471793889987     
 -0.60450563204005003       -7.4915813227067760       -8.7005925867868754     
 -0.59824780976220282       -7.4976021654666933       -8.6940977849910990     
 -0.59198998748435550       -7.5036826246373476       -8.6876625996060586     
 -0.58573216520650795       -7.5098225100585054       -8.6812868404715218     
 -0.57947434292866074       -7.5160216156473831       -8.6749703015047057     
 -0.57321652065081341       -7.5222797193018307       -8.6687127606034569     
 -0.56695869837296620       -7.5285965828689454       -8.6625139796148769     
 -0.56070087609511887       -7.5349719521827012       -8.6563737043729390     
 -0.55444305381727166       -7.5414055571733334       -8.6502916648078756     
 -0.54818523153942433       -7.5478971120447937       -8.6442675751236422     
 -0.54192740926157679       -7.5544463155097903       -8.6383011340329432     
 -0.53566958698372957       -7.5610528510674122       -8.6323920250348714     
 -0.52941176470588236       -7.5677163873401545       -8.6265399167519199     
 -0.52315394242803503       -7.5744365785214427       -8.6207444633775125     
 -0.51689612015018782       -7.5812130649581864       -8.6150053052585616     
 -0.51063829787234050       -7.5880454738723202       -8.6093220696170007     
 -0.50438047559449317       -7.5949334202097907       -8.6036943713987775     
 -0.49812265331664568       -7.6018765076132730       -8.5981218142465643     
 -0.49186483103879841       -7.6088743295144941       -8.5926039915920907     
 -0.48560700876095109       -7.6159264703368850       -8.5871404878587878     
 -0.47934918648310387       -7.6230325068061866       -8.5817308797723939     
 -0.47309136420525655       -7.6301920093691988       -8.5763747377797124     
 -0.46683354192740933       -7.6374045437131937       -8.5710716275680117     
 -0.46057571964956207       -7.6446696723816663       -8.5658211116807905     
 -0.45431789737171452       -7.6519869564759428       -8.5606227512193716     
 -0.44806007509386719       -7.6593559574353298       -8.5554761076230648     
 -0.44180225281601998       -7.6667762388837399       -8.5503807445157793     
 -0.43554443053817266       -7.6742473685312103       -8.5453362296075568     
 -0.42928660826032544       -7.6817689201183885       -8.5403421366390404     
 -0.42302878598247812       -7.6893404753898986       -8.5353980473548550     
 -0.41677096370463085       -7.6969616260834881       -8.5305035534927498     
 -0.41051314142678336       -7.7046319759223403       -8.5256582587759073     
 -0.40425531914893614       -7.7123511425941711       -8.5208617808920426     
 -0.39799749687108876       -7.7201187596447074       -8.5161137533868860     
 -0.39173967459324155       -7.7279344783187307       -8.5114138275052138     
 -0.38548185231539422       -7.7357979693871730       -8.5067616740179606     
 -0.37922403003754707       -7.7437089249118873       -8.5021569849869820     
 -0.37296620775969974       -7.7516670599356949       -8.4975994754550950     
 -0.36670838548185219       -7.7596721140900149       -8.4930888850537194     
 -0.36045056320400493       -7.7677238531141173       -8.4886249795221271     
 -0.35419274092615766       -7.7758220702817011       -8.4842075521340163     
 -0.34793491864831039       -7.7839665877320714       -8.4798364250286919     
 -0.34167709637046317       -7.7921572577048330       -8.4755114504457598     
 -0.33541927409261585       -7.8003939636779442       -8.4712325118631764     
 -0.32916145181476858       -7.8086766214101742       -8.4669995250397125     
 -0.32290362953692098       -7.8170051798895859       -8.4628124389634287     
 -0.31664580725907376       -7.8253796221899616       -8.4586712367081098     
 -0.31038798498122644       -7.8337999662369899       -8.4545759361994417     
 -0.30413016270337917       -7.8422662654853550       -8.4505265908921139     
 -0.29787234042553190       -7.8507786095070191       -8.4465232903580834     
 -0.29161451814768463       -7.8593371244897137       -8.4425661607850824     
 -0.28535669586983742       -7.8679419736432781       -8.4386553653829530     
 -0.27909887359198987       -7.8765933575085718       -8.4347911046925521     
 -0.27284105131414260       -7.8852915141615325       -8.4309736167898173     
 -0.26658322903629528       -7.8940367193033367       -8.4272031773759277     
 -0.26032540675844801       -7.9028292862228282       -8.4234800997397237     
 -0.25406758448060074       -7.9116695656145728       -8.4198047345757736     
 -0.24780976220275350       -7.9205579452339689       -8.4161774696394769     
 -0.24155193992490626       -7.9294948493638691       -8.4125987292136823     
 -0.23529411764705865       -7.9384807380659996       -8.4090689733601174     
 -0.22903629536921144       -7.9475161061847359       -8.4055886969231590     
 -0.22277847309136423       -7.9566014820656772       -8.4021584282484056     
 -0.21652065081351693       -7.9657374259488840       -8.3987787275759178     
 -0.21026282853566966       -7.9749245279882457       -8.3954501850595857     
 -0.20400500625782234       -7.9841634058472355       -8.3921734183628800     
 -0.19774718397997507       -7.9934547018115980       -8.3889490697715470     
 -0.19148936170212755       -8.0027990793582884       -8.3857778027625436     
 -0.18523153942428025       -8.0121972191103215       -8.3826602979588820     
 -0.17897371714643301       -8.0216498141052881       -8.3795972483981540     
 -0.17271589486858571       -8.0311575642974979       -8.3765893540346710     
 -0.16645807259073844       -8.0407211702107961       -8.3736373153922727     
 -0.16020025031289117       -8.0503413256559000       -8.3707418262816837     
 -0.15394242803504396       -8.0600187094240550       -8.3679035654941423     
 -0.14768460575719636       -8.0697539758740575       -8.3651231873884502     
 -0.14142678347934909       -8.0795477443369048       -8.3624013112956046     
 -0.13516896120150182       -8.0894005872850769       -8.3597385096880803     
 -0.12891113892365458       -8.0993130172557013       -8.3571352951030100     
 -0.12265331664580732       -8.1092854726007566       -8.3545921058923724     
 -0.11639549436796007       -8.1193183023205222       -8.3521092910564434     
 -0.11013767209011276       -8.1294117506977095       -8.3496870948779343     
 -0.10387984981226525       -8.1395659450754501       -8.3473256446999802     
  -9.7622027534417982E-002  -8.1497809220914093       -8.3450249771602447     
  -9.1364205256570630E-002  -8.1600566947245312       -8.3427851052376720     
  -8.5106382978723416E-002  -8.1703932673028312       -8.3406060332602774     
  -7.8848560700876175E-002  -8.1807906350173614       -8.3384877564191129     
  -7.2590738423028905E-002  -8.1912487833427452       -8.3364302601888038     
  -6.6332916145181650E-002  -8.2017676874364938       -8.3344335197268578     
  -6.0075093867334069E-002  -8.2123473115171635       -8.3324974992518310     
  -5.3817271589486793E-002  -8.2229876082215423       -8.3306221514005152     
  -4.7559449311639510E-002  -8.2336885179410775       -8.3288074165643575     
  -4.1301627033792289E-002  -8.2444499681380581       -8.3270532222056417     
  -3.5043804755944964E-002  -8.2552718726420000       -8.3253594821538890     
  -2.8785982478097709E-002  -8.2661541309270152       -8.3237260958832113     
  -2.2528160200250440E-002  -8.2770966273710123       -8.3221529477715119     
  -1.6270337922402903E-002  -8.2880992304977852       -8.3206399063425920     
  -1.0012515644555648E-002  -8.2991617922033001       -8.3191868234924122     
  -3.7546933667083407E-003  -8.3102841469676694       -8.3177935337010869     
   2.5031289111388778E-003  -8.3214661110545176       -8.3164598532322387     
   8.7609511889861630E-003  -8.3327074816997442       -8.3151855793217706     
   1.5018773466833482E-002  -8.3440080362919211       -8.3139704893582547     
   2.1276595744680663E-002  -8.3553675315468752       -8.3128143400575141     
   2.7534418022528248E-002  -8.3667857026791452       -8.3117168666340895     
   3.3792240300375587E-002  -8.3782622625735108       -8.3106777819727586     
   4.0050062578222793E-002  -8.3897969009597055       -8.3096967758032587     
   4.6307884856070083E-002  -8.4013892835940549       -8.3087735138819152     
   5.2565707133917339E-002  -8.4130390514515803       -8.3079076371837441     
   5.8823529411764650E-002  -8.4247458199324985       -8.3070987611089695     
   6.5081351689611905E-002  -8.4365091780869861       -8.3063464747077624     
   7.1339173967459452E-002  -8.4483286878621353       -8.3056503399272170     
   7.7596996245306693E-002  -8.4602038833748576       -8.3050098908842447     
   8.3854818523154018E-002  -8.4721342702143438       -8.3044246331680345     
   9.0112640801001204E-002  -8.4841193247774083       -8.3038940431754060     
   9.6370463078848528E-002  -8.4961584936398165       -8.3034175674821178     
  0.10262828535669581       -8.5082511929661866       -8.3029946222527951     
  0.10888610763454330       -8.5203968079610313       -8.3026245926919451     
  0.11514392991239060       -8.5325946923629914       -8.3023068325382106     
  0.12140175219023788       -8.5448441679844329       -8.3020406636039574     
  0.12765957446808515       -8.5571445242984776       -8.3018253753623075     
  0.13391739674593242       -8.5694950180757736       -8.3016602245839088     
  0.14017521902377969       -8.5818948730736686       -8.3015444350261092     
  0.14643304130162693       -8.5943432797811834       -8.3014771971779293     
  0.15269086357947453       -8.6068393952236431       -8.3014576680646943     
  0.15894868585732178       -8.6193823428321537       -8.3014849711175103     
  0.16520650813516899       -8.6319712123840535       -8.3015581961137155     
  0.17146433041301631       -8.6446050600218367       -8.3016763991958040     
  0.17772215269086361       -8.6572829083598819       -8.3018386029781546     
  0.18397997496871082       -8.6700037466898792       -8.3020437967524572     
  0.19023779724655809       -8.6827665312984443       -8.3022909368053277     
  0.19649561952440564       -8.6955701859127519       -8.3025789468639406     
  0.20275344180225288       -8.7084136022936338       -8.3029067186891279     
  0.20901126408010015       -8.7212956409997169       -8.3032731128395163     
  0.21526908635794748       -8.7342151323517889       -8.3036769596358955     
  0.22152690863579474       -8.7471708776348738       -8.3041170603632839     
  0.22778473091364199       -8.7601616505877438       -8.3045921887604610     
  0.23404255319148928       -8.7731861992504303       -8.3051010928674511     
  0.24030037546933686       -8.7862432483295496       -8.3056424973908758     
  0.24655819774718404       -8.7993315024212535       -8.3062151069268850     
  0.25281602002503140       -8.8124496488641775       -8.3068176088141144     
  0.25907384230287855       -8.8255963600503158       -8.3074486754445580     
  0.26533166458072588       -8.8387702958689651       -8.3081069667075145     
  0.27158948685857315       -8.8519701063323755       -8.3087911326152284     
  0.27784730913642042       -8.8651944343878544       -8.3094998161150126     
  0.28410513141426796       -8.8784419189199291       -8.3102316560913945     
  0.29036295369211529       -8.8917111979464138       -8.3109852905621828     
  0.29662077596996250       -8.9050009120117402       -8.3117593600718163     
  0.30287859824780977       -8.9183097077787377       -8.3125525112831173     
  0.30913642052565699       -8.9316362418198949       -8.3133634007685817     
  0.31539424280350431       -8.9449791846059341       -8.3141906989989263     
  0.32165206508135163       -8.9583372246917889       -8.3150330945290865     
  0.32790988735919913       -8.9717090730971361       -8.3158892983787371     
  0.33416770963704634       -8.9850934678749468       -8.3167580486008532     
  0.34042553191489361       -8.9984891788592893       -8.3176381150295011     
  0.34668335419274093       -9.0118950125837092       -8.3185283041982263     
  0.35294117647058820       -9.0253098173635440       -8.3194274644223665     
  0.35919899874843547       -9.0387324885238876       -8.3203344910270172     
  0.36545682102628269       -9.0521619737521100       -8.3212483316995449     
  0.37171464330413029       -9.0655972785619383       -8.3221679919536768     
  0.37797246558197756       -9.0790374718493094       -8.3230925406853533     
  0.38423028785982477       -9.0924816915066096       -8.3240211157869588     
  0.39048811013767204       -9.1059291500609536       -8.3249529297856082     
  0.39674593241551936       -9.1193791403231899       -8.3258872754921516     
  0.40300375469336663       -9.1328310409977700       -8.3268235316110371     
  0.40926157697121385       -9.1462843221999481       -8.3277611682575188     
  0.41551939924906151       -9.1597385508617197       -8.3286997523635975     
  0.42177722152690877       -9.1731933959654253       -8.3296389529116084     
  0.42803504380475593       -9.1866486335274242       -8.3305785459179127     
  0.43429286608260331       -9.2001041513063111       -8.3315184191411049     
  0.44055068836045053       -9.2135599531539416       -8.3324585764330408     
  0.44680851063829774       -9.2270161629064553       -8.3333991416298598     
  0.45306633291614506       -9.2404730277828779       -8.3343403619505878     
  0.45932415519399261       -9.2539309211625458       -8.3352826107745592     
  0.46558197747183988       -9.2673903446246459       -8.3362263896809665     
  0.47183979974968721       -9.2808519291853990       -8.3371723296860250     
  0.47809762202753447       -9.2943164355252552       -8.3381211914701865     
  0.48435544430538174       -9.3077847530921360       -8.3390738644813727     
  0.49061326658322896       -9.3212578978913783       -8.3400313647249202     
  0.49687108886107628       -9.3347370086778447       -8.3409948309556921     
  0.50312891113892377       -9.3482233413563911       -8.3419655190785420     
  0.50938673341677077       -9.3617182611316334       -8.3429447942980914     
  0.51564455569461831       -9.3752232320133650       -8.3439341206241284     
  0.52190237797246586       -9.3887398030064002       -8.3449350470614689     
  0.52816020025031285       -9.4022695900729278       -8.3459491895723019     
  0.53441802252816040       -9.4158142526006401       -8.3469782075443195     
  0.54067584480600739       -9.4293754621675419       -8.3480237725555266     
  0.54693366708385494       -9.4429548600674771       -8.3490875258997672     
  0.55319148936170204       -9.4565539961729659       -8.3501710174495614     
  0.55944931163954947       -9.4701742308572108       -8.3512756075781116     
  0.56570713391739702       -9.4838165090765401       -8.3524022412417462     
  0.57196495619524401       -9.4974809872605963       -8.3535510748701078     
  0.57822277847309156       -9.5111675230916823       -8.3547219661454992     
  0.58448060075093855       -9.5248759763668200       -8.3559147748649423     
  0.59073842302878610       -9.5386062130271707       -8.3571293669695983     
  0.59699624530663309       -9.5523581054324698       -8.3583656148192045     
  0.60325406758448064       -9.5661315326017728       -8.3596233974328129     
  0.60951188986232818       -9.5799263804170174       -8.3609026006923610     
  0.61576971214017517       -9.5937425417865168       -8.3622031175061657     
  0.62202753441802272       -9.6075799167667153       -8.3635248479306714     
  0.62828535669586971       -9.6214384126419539       -8.3648676992502136     
  0.63454317897371726       -9.6353179439638286       -8.3662315860163936     
  0.64080100125156425       -9.6492184325542301       -8.3676164300511005     
  0.64705882352941180       -9.6631398074792756       -8.3690221604204531     
  0.65331664580725934       -9.6770820050050261       -8.3704487133905072     
  0.65957446808510634       -9.6910449685509050       -8.3718960323806932     
  0.66583229036295388       -9.7050286486628590       -8.3733640679369508     
  0.67209011264080087       -9.7190330030359231       -8.3748527777543202     
  0.67834793491864842       -9.7330579966128816       -8.3763621267755841     
  0.68460575719649541       -9.7471036017356578       -8.3778920873426674     
  0.69086357947434296       -9.7611697983114460       -8.3794426393627592     
  0.69712140175219051       -9.7752565739866011       -8.3810137704822196     
  0.70337922403003750       -9.7893639243280237       -8.3826054762679494     
  0.70963704630788504       -9.8034918530119342       -8.3842177603961652     
  0.71589486858573204       -9.8176403720198131       -8.3858506348483495     
  0.72215269086357958       -9.8318095018413718       -8.3875041201142118     
  0.72841051314142657       -9.8459992716842049       -8.3891782454013519     
  0.73466833541927412       -9.8602097196899692       -8.3908730488514198     
  0.74092615769712167       -9.8744408931566348       -8.3925885777623908     
  0.74718397997496866       -9.8886928487665582       -8.3943248888166213     
  0.75344180225281621       -9.9029656528199173       -8.3960820483142857     
  0.75969962453066320       -9.9172593814730536       -8.3978601324117275     
  0.76595744680851074       -9.9315741209812067       -8.3996592273641859     
  0.77221526908635774       -9.9459099679451057       -8.4014794297723903     
  0.77847309136420528       -9.9602670295607680       -8.4033208468323579     
  0.78473091364205283       -9.9746454238718325       -8.4051835965877260     
  0.79098873591989982       -9.9890452800236833       -8.4070678081838821     
  0.79724655819774748       -10.003466738518551       -8.4089736221230567     
  0.80350438047559436       -10.017909951470685       -8.4109011905194961     
  0.80976220275344191       -10.032375082860687       -8.4128506773538039     
  0.81602002503128890       -10.046862308787913       -8.4148222587253354     
  0.82227784730913644       -10.061371817719889       -8.4168161231016150     
  0.82853566958698399       -10.075903810737508       -8.4188324715635385     
  0.83479349186483098       -10.090458501774746       -8.4208715180450842     
  0.84105131414267853       -10.105036117851579       -8.4229334895662209     
  0.84730913642052552       -10.119636899298568       -8.4250186264575166     
  0.85356695869837307       -10.134261099971658       -8.4271271825749121     
  0.85982478097622006       -10.148908987455542       -8.4292594255031013     
  0.86608260325406761       -10.163580843253882       -8.4314156367457471     
  0.87234042553191515       -10.178276962964560       -8.4335961119007301     
  0.87859824780976215       -10.192997656438138       -8.4358011608186132     
  0.88485607008760969       -10.207743247917483       -8.4380311077422636     
  0.89111389236545668       -10.222514076156536       -8.4402862914256218     
  0.89737171464330423       -10.237310494516112       -8.4425670652295040     
  0.90362953692115133       -10.252132871034407       -8.4448737971921037     
  0.90988735919899877       -10.266981588470095       -8.4472068700720975     
  0.91614518147684632       -10.281857044315478       -8.4495666813617856     
  0.92240300375469331       -10.296759650777403       -8.4519536432680162     
  0.92866082603254085       -10.311689834723420       -8.4543681826583388     
  0.93491864831038785       -10.326648037590701       -8.4568107409699245     
  0.94117647058823550       -10.341634715255154       -8.4592817740786828     
  0.94743429286608238       -10.356650337858252       -8.4617817521260861     
  0.95369211514392993       -10.371695389588936       -8.4643111593010758     
  0.95994993742177748       -10.386770368418162       -8.4668704935746071     
  0.96620775969962447       -10.401875785783558       -8.4694602663843082     
  0.97246558197747202       -10.417012166221769       -8.4720810022668243     
  0.97872340425531901       -10.432180046946195       -8.4747332384355563     
  0.98498122653316655       -10.447379977367879       -8.4774175243015453     
  0.99123904881101355       -10.462612518557536       -8.4801344209355083     
  0.99749687108886109       -10.477878242646778       -8.4828845004690550     
   1.0037546933667088       -10.493177732166982       -8.4856683454335649     
   1.0100125156445556       -10.508511579324383       -8.4884865480352722     
   1.0162703379224032       -10.523880385210367       -8.4913397093655600     
   1.0225281602002501       -10.539284758946231       -8.4942284385457310     
   1.0287859824780978       -10.554725316762285       -8.4971533518060909     
   1.0350438047559447       -10.570202681011400       -8.5001150714995113     
   1.0413016270337923       -10.585717479117887       -8.5031142250503038     
   1.0475594493116398       -10.601270342463089       -8.5061514438398085     
   1.0538172715894867       -10.616861905209838       -8.5092273620308649     
   1.0600750938673342       -10.632492803068670       -8.5123426153340027     
   1.0663329161451813       -10.648163672009526       -8.5154978397191634     
   1.0725907384230289       -10.663875146923726       -8.5186936700776688     
   1.0788485607008760       -10.679627860241851       -8.5219307388400996     
   1.0851063829787233       -10.695422440514546       -8.5252096745571002     
   1.0913642052565711       -10.711259510964181       -8.5285311004510387     
   1.0976220275344180       -10.727139688016825       -8.5318956329479896     
   1.1038798498122655       -10.743063579825288       -8.5353038802007575     
   1.1101376720901126       -10.759031784795416       -8.5387564406151917     
   1.1163954943679599       -10.775044890129301       -8.5422539013933800     
   1.1226533166458070       -10.791103470400831       -8.5457968371092168     
   1.1289111389236546       -10.807208086180209       -8.5493858083328984     
   1.1351689612015021       -10.823359282726013       -8.5530213603230099     
   1.1414267834793492       -10.839557588764691       -8.5567040218059915     
   1.1476846057571968       -10.855803515378806       -8.5604343038644135     
   1.1539424280350437       -10.872097555026725       -8.5642126989566378     
   1.1602002503128912       -10.888440180717446       -8.5680396800916636     
   1.1664580725907383       -10.904831845365006       -8.5719157001835313     
   1.1727158948685859       -10.921272981347290       -8.5758411916101167     
   1.1789737171464334       -10.937764000293726       -8.5798165660008596     
   1.1852315394242803       -10.954305293125664       -8.5838422142771034     
   1.1914893617021278       -10.970897230371182       -8.5879185069669273     
   1.1977471839799749       -10.987540162773383       -8.5920457948134334     
   1.2040050062578225       -11.004234422206940       -8.5962244096912954     
   1.2102628285356694       -11.020980322911745       -8.6004546658404060     
   1.2165206508135169       -11.037778163044763       -8.6047368614177291     
   1.2227784730913644       -11.054628226540858       -8.6090712803581297     
   1.2290362953692113       -11.071530785260469       -8.6134581945220461     
   1.2352941176470589       -11.088486101385504       -8.6178978660913863     
   1.2415519399249060       -11.105494430004738       -8.6223905501549254     
   1.2478097622027535       -11.122556021805245       -8.6269364973997380     
   1.2540675844806004       -11.139671125756697       -8.6315359567954957     
   1.2603254067584480       -11.156839991640007       -8.6361891781231108     
   1.2665832290362957       -11.174062872230644       -8.6408964141580533     
   1.2728410513141426       -11.191340024900077       -8.6456579222717913     
   1.2790988735919901       -11.208671712348304       -8.6504739651643234     
   1.2853566958698370       -11.226058202132219       -8.6553448103925454     
   1.2916145181476846       -11.243499764630057       -8.6602707283346874     
   1.2978723404255317       -11.260996669244140       -8.6652519883930772     
   1.3041301627033792       -11.278549180389167       -8.6702888549824078     
   1.3103879849812268       -11.296157555941598       -8.6753815859791441     
   1.3166458072590739       -11.313822046737192       -8.6805304322190455     
   1.3229036295369214       -11.331542896093625       -8.6857356370197820     
   1.3291614518147683       -11.349320339319615       -8.6909974356900772     
   1.3354192740926158       -11.367154603210848       -8.6963160550256156     
   1.3416770963704630       -11.385045905532911       -8.7016917127919857     
   1.3479349186483103       -11.402994454491630       -8.7071246171950101     
   1.3541927409261580       -11.421000448191238       -8.7126149663389221     
   1.3604505632040049       -11.439064074080896       -8.7181629476728855     
   1.3667083854818525       -11.457185508390230       -8.7237687374265267     
   1.3729662077596996       -11.475364915554580       -8.7294325000351822     
   1.3792240300375469       -11.493602447630824       -8.7351543875557311     
   1.3854818523153940       -11.511898243704767       -8.7409345390739794     
   1.3917396745932415       -11.530252429291219       -8.7467730801047363     
   1.3979974968710891       -11.548665115727974       -8.7526701219857976     
   1.4042553191489362       -11.567136399565165       -8.7586257612672931     
   1.4105131414267837       -11.585666361951523       -8.7646400790979548     
   1.4167709637046306       -11.604255068019340       -8.7707131406100789     
   1.4230287859824782       -11.622902566270080       -8.7768449943051241     
   1.4292866082603253       -11.641608887962752       -8.7830356714421018     
   1.4355444305381728       -11.660374046507487       -8.7892851854311420     
   1.4418022528160204       -11.679198036866840       -8.7955935312347986     
   1.4480600750938672       -11.698080834967667       -8.8019606847799334     
   1.4543178973717148       -11.717022397126726       -8.8083866023832957     
   1.4605757196495619       -11.736022659493203       -8.8148712201940800     
   1.4668335419274094       -11.755081537511971       -8.8214144536571535     
   1.4730913642052563       -11.774198925411303       -8.8280161970007907     
   1.4793491864831039       -11.793374695719347       -8.8346763227531397     
   1.4856070087609514       -11.812608698813856       -8.8413946812919519     
   1.4918648310387985       -11.831900762509941       -8.8481711004323440     
   1.4981226533166458       -11.851250691691039       -8.8550053850577477     
   1.5043804755944929       -11.870658267988510       -8.8618973167995243     
   1.5106382978723405       -11.890123249515666       -8.8688466537709854     
   1.5168961201501876       -11.909645370662362       -8.8758531303619872     
   1.5231539424280351       -11.929224341956573       -8.8829164571005030     
   1.5294117647058827       -11.948859849999725       -8.8900363205879582     
   1.5356695869837296       -11.968551557482838       -8.8972123835153791     
   1.5419274092615771       -11.988299103290894       -8.9044442847677381     
   1.5481852315394242       -12.008102102703019       -8.9117316396241701     
   1.5544430538172718       -12.027960147696492       -8.9190740400619486     
   1.5607008760951186       -12.047872807362616       -8.9264710551723780     
   1.5669586983729662       -12.067839628442893       -8.9339222316969611     
   1.5732165206508137       -12.087860135993932       -8.9414270946923047     
   1.5794743429286608       -12.107933834189771       -8.9489851483324490     
   1.5857321652065084       -12.128060207270220       -8.9565958768572038     
   1.5919899874843553       -12.148238720643933       -8.9642587456752221     
   1.5982478097622028       -12.168468822154756       -8.9719732026303500     
   1.6045056320400497       -12.188749943519786       -8.9797386794396878     
   1.6107634543178975       -12.209081501947290       -8.9875545933114971     
   1.6170212765957450       -12.229462901942290       -8.9954203487508000     
   1.6232790988735919       -12.249893537307177       -9.0033353395599924     
   1.6295369211514394       -12.270372793344048       -9.0112989510411694     
   1.6357947434292865       -12.290900049264840       -9.0193105624062664     
   1.6420525657071339       -12.311474680814378       -9.0273695494001096     
   1.6483103879849810       -12.332096063110484       -9.0354752871405228     
   1.6545682102628285       -12.352763573704092       -9.0436271531784342     
   1.6608260325406761       -12.373476595860890       -9.0518245307795375     
   1.6670838548185229       -12.394234522064586       -9.0600668124275394     
   1.6733416770963707       -12.415036757740033       -9.0683534035472917     
   1.6795994993742176       -12.435882725192524       -9.0766837264440898     
   1.6858573216520651       -12.456771867757512       -9.0850572244533812     
   1.6921151439299122       -12.477703654152482       -9.0934733662926561     
   1.6983729662077598       -12.498677583020310       -9.1019316506047900     
   1.7046307884856073       -12.519693187650493       -9.1104316106792780     
   1.7108886107634542       -12.540750040861722       -9.1189728193348145     
   1.7171464330413018       -12.561847760026069       -9.1275548939434650     
   1.7234042553191489       -12.582986012211563       -9.1361775015732665     
   1.7296620775969964       -12.604164519416438       -9.1448403642224463     
   1.7359198998748433       -12.625383063864449       -9.1535432641147629     
   1.7421777221526908       -12.646641493326866       -9.1622860490214855     
   1.7484355444305384       -12.667939726432492       -9.1710686375714143     
   1.7546933667083855       -12.689277757923092       -9.1798910245063219     
   1.7609511889862330       -12.710655663807211       -9.1887532858347463     
   1.7672090112640799       -12.732073606361110       -9.1976555838329510     
   1.7734668335419275       -12.753531838921335       -9.2065981718374790     
   1.7797246558197746       -12.775030710409071       -9.2155813987695225     
   1.7859824780976221       -12.796570669522438       -9.2246057133271950     
   1.7922403003754694       -12.818152268528804       -9.2336716677778643     
   1.7984981226533165       -12.839776166585581       -9.2427799212789470     
   1.8047559449311641       -12.861443132514555       -9.2519312426522280     
   1.8110137672090112       -12.883154046951784       -9.2611265125337603     
   1.8172715894868585       -12.904909903792749       -9.2703667248190325     
   1.8235294117647056       -12.926711810850641       -9.2796529873212297     
   1.8297872340425532       -12.948560989644763       -9.2889865215596572     
   1.8360450563204007       -12.970458774235899       -9.2983686615950987     
   1.8423028785982478       -12.992406609026952       -9.3078008518304554     
   1.8485607008760954       -13.014406045449618       -9.3172846436974286     
   1.8548185231539422       -13.036458737462262       -9.3268216911543771     
   1.8610763454317898       -13.058566435790633       -9.3364137449270537     
   1.8673341677096369       -13.080730980851769       -9.3460626454324949     
   1.8735919899874844       -13.102954294313351       -9.3557703143383826     
   1.8798498122653318       -13.125238369255799       -9.3655387447251357     
   1.8861076345431789       -13.147585258923929       -9.3753699898375711     
   1.8923654568210264       -13.169997064078972       -9.3852661504369177     
   1.8986232790988735       -13.192475918991866       -9.3952293607941186     
   1.9048811013767211       -13.215023976155399       -9.4052617734019570     
   1.9111389236545679       -13.237643389837261       -9.4153655425281251     
   1.9173967459324155       -13.260336298650305       -9.4255428067854741     
   1.9236545682102630       -13.283104807380401       -9.4357956709598749     
   1.9299123904881101       -13.305950968389498       -9.4461261874132774     
   1.9361702127659577       -13.328876763001880       -9.4565363374699647     
   1.9424280350438046       -13.351884083387811       -9.4670280133002009     
   1.9486858573216521       -13.374974715581518       -9.4776030009382133     
   1.9549436795994990       -13.398150324410881       -9.4882629652118844     
   1.9612015018773465       -13.421412441273521       -9.4990094375188274     
   1.9674593241551941       -13.444762455865868       -9.5098438075554803     
   1.9737171464330412       -13.468201613150853       -9.5207673202847705     
   1.9799749687108887       -13.491731017019820       -9.5317810795980424     
   1.9862327909887356       -13.515351642228794       -9.5428860602513232     
   1.9924906132665832       -13.539064356178940       -9.5540831296457736     
   1.9987484355444303       -13.562869951695951       -9.5653730806070918     
   2.0050062578222780       -13.586769189037888       -9.5767566733933318     
   2.0112640801001254       -13.610762828487939       -9.5882346682876882     
   2.0175219023779722       -13.634851637724307       -9.5998078329683612     
   2.0237797246558200       -13.659036392054288       -9.6114769427426481     
   2.0300375469336669       -13.683317874498801       -9.6232427806314682     
   2.0362953692115142       -13.707696875878041       -9.6351061374550113     
   2.0425531914893615       -13.732174194898208       -9.6470678119194861     
   2.0488110137672089       -13.756750638239426       -9.6591286107050074     
   2.0550688360450566       -13.781427020644735       -9.6712893485546214     
   2.0613266583229035       -13.806204165010318       -9.6835508483645096     
   2.0675844806007513       -13.831082902476865       -9.6959139412753625     
   2.0738423028785982       -13.856064072522114       -9.7083794667649190     
   2.0801001251564455       -13.881148523054659       -9.7209482727417669     
   2.0863579474342928       -13.906337110508913       -9.7336212156403281     
   2.0926157697121401       -13.931630699941360       -9.7463991605170808     
   2.0988735919899879       -13.957030165128051       -9.7592829811480755     
   2.1051314142678348       -13.982536388663357       -9.7722735601276884     
   2.1113892365456821       -14.008150262060045       -9.7853717889686802     
   2.1176470588235294       -14.033872685850625       -9.7985785682035669     
   2.1239048811013768       -14.059704569690060       -9.8118948074873078     
   2.1301627033792236       -14.085646832459796       -9.8253214257013468     
   2.1364205256570714       -14.111700402373152       -9.8388593510590088     
   2.1426783479349187       -14.137866217082111       -9.8525095212122729     
   2.1489361702127661       -14.164145223785491       -9.8662728833599598     
   2.1551939924906134       -14.190538379338559       -9.8801503943573312     
   2.1614518147684603       -14.217046650364043       -9.8941430208271228     
   2.1677096370463080       -14.243671013364654       -9.9082517392720391     
   2.1739674593241554       -14.270412454837048       -9.9224775361887385     
   2.1802252816020022       -14.297271971387300       -9.9368214081832935     
   2.1864831038798500       -14.324250569847916       -9.9512843620882165     
   2.1927409261576969       -14.351349267396355       -9.9658674150809610     
   2.1989987484355447       -14.378569091675169       -9.9805715948040810     
   2.2052565707133915       -14.405911080913649       -9.9953979394868657     
   2.2115143929912393       -14.433376284051187       -10.010347498068709     
   2.2177722152690866       -14.460965760862178       -10.025421330324006     
   2.2240300375469335       -14.488680582082639       -10.040620506988772     
   2.2302878598247813       -14.516521829538508       -10.055946109888946     
   2.2365456821026282       -14.544490596275626       -10.071399232070370     
   2.2428035043804759       -14.572587986691474       -10.086980977930521     
   2.2490613266583228       -14.600815116668681       -10.102692463352035     
   2.2553191489361701       -14.629173113710323       -10.118534815837982     
   2.2615769712140179       -14.657663117076998       -10.134509174648963     
   2.2678347934918648       -14.686286277925838       -10.150616690942108     
   2.2740926157697126       -14.715043759451314       -10.166858527911890     
   2.2803504380475594       -14.743936737027990       -10.183235860932873     
   2.2866082603254068       -14.772966398355241       -10.199749877704427     
   2.2928660826032536       -14.802133943603902       -10.216401778397394     
   2.2991239048811014       -14.831440585564957       -10.233192775802754     
   2.3053817271589492       -14.860887549800269       -10.250124095482372     
   2.3116395494367961       -14.890476074795389       -10.267196975921797     
   2.3178973717146434       -14.920207412114488       -10.284412668685201     
   2.3241551939924907       -14.950082826557447       -10.301772438572465     
   2.3304130162703380       -14.980103596319161       -10.319277563778485     
   2.3366708385481849       -15.010271013151055       -10.336929336054684     
   2.3429286608260327       -15.040586382524937       -10.354729060872872     
   2.3491864831038800       -15.071051023799139       -10.372678057591379     
   2.3554443053817273       -15.101666270387057       -10.390777659623602     
   2.3617021276595747       -15.132433469928142       -10.409029214608992     
   2.3679599499374215       -15.163353984461343       -10.427434084586499     
   2.3742177722152693       -15.194429190601111       -10.445993646170573     
   2.3804755944931162       -15.225660479715994       -10.464709290729761     
   2.3867334167709640       -15.257049258109882       -10.483582424567954     
   2.3929912390488113       -15.288596947205967       -10.502614469108345     
   2.3992490613266582       -15.320304983733495       -10.521806861080178     
   2.4055068836045059       -15.352174819917380       -10.541161052708368     
   2.4117647058823528       -15.384207923670690       -10.560678511905985     
   2.4180225281602006       -15.416405778790205       -10.580360722469804     
   2.4242803504380475       -15.448769885154977       -10.600209184278883     
   2.4305381727158948       -15.481301758928106       -10.620225413496318     
   2.4367959949937426       -15.514002932761720       -10.640410942774235     
   2.4430538172715894       -15.546874956005313       -10.660767321462135     
   2.4493116395494368       -15.579919394917523       -10.681296115818649     
   2.4555694618272841       -15.613137832881401       -10.701998909226834     
   2.4618272841051314       -15.646531870623367       -10.722877302413103     
   2.4680851063829783       -15.680103126435872       -10.743932913669916     
   2.4743429286608261       -15.713853236403970       -10.765167379082317     
   2.4806007509386738       -15.747783854635802       -10.786582352758455     
   2.4868585732165207       -15.781896653497276       -10.808179507064235     
   2.4931163954943680       -15.816193323850939       -10.829960532862202     
   2.4993742177722154       -15.850675575299256       -10.851927139754826     
   2.5056320400500627       -15.885345136432427       -10.874081056332301     
   2.5118898623279096       -15.920203755080868       -10.896424030425049     
   2.5181476846057573       -15.955253198572583       -10.918957829361069     
   2.5244055068836047       -15.990495253995515       -10.941684240228305     
   2.5306633291614520       -16.025931728465103       -10.964605070142198     
   2.5369211514392993       -16.061564449397242       -10.987722146518644     
   2.5431789737171462       -16.097395264786744       -11.011037317352450     
   2.5494367959949940       -16.133426043491632       -11.034552451501645     
   2.5556946182728408       -16.169658675523358       -11.058269438977678     
   2.5619524405506886       -16.206095072343217       -11.082190191241841     
   2.5682102628285359       -16.242737167165131       -11.106316641508061     
   2.5744680851063828       -16.279586915265096       -11.130650745052330     
   2.5807259073842306       -16.316646294297438       -11.155194479528976     
   2.5869837296620775       -16.353917304618168       -11.179949845294011     
   2.5932415519399252       -16.391401969615657       -11.204918865735809     
   2.5994993742177721       -16.429102336048878       -11.230103587613334     
   2.6057571964956194       -16.467020474393419       -11.255506081402180     
   2.6120150187734672       -16.505158479195586       -11.281128441648654     
   2.6182728410513141       -16.543518469434762       -11.306972787332134     
   2.6245306633291614       -16.582102588894280       -11.333041262235957     
   2.6307884856070087       -16.620913006541077       -11.359336035327058     
   2.6370463078848561       -16.659951916914270       -11.385859301144560     
   2.6433041301627034       -16.699221540522959       -11.412613280197554     
   2.6495619524405507       -16.738724124253348       -11.439600219372247     
   2.6558197747183985       -16.778461941785416       -11.466822392348620     
   2.6620775969962454       -16.818437294019287       -11.494282100026798     
   2.6683354192740927       -16.858652509511380       -11.521981670963196     
   2.6745932415519400       -16.899109944920404       -11.549923461816526     
   2.6808510638297873       -16.939811985463319       -11.578109857803744     
   2.6871088861076342       -16.980761045381126       -11.606543273165856     
   2.6933667083854820       -17.021959568414545       -11.635226151643582     
   2.6996245306633293       -17.063410028289347       -11.664160966962688     
   2.7058823529411762       -17.105114929211179       -11.693350223328828     
   2.7121401752190240       -17.147076806369636       -11.722796455931590     
   2.7183979974968708       -17.189298226451083       -11.752502231457340     
   2.7246558197747186       -17.231781788159914       -11.782470148610479     
   2.7309136420525655       -17.274530122747525       -11.812702838642393     
   2.7371714643304133       -17.317545894548385       -11.843202965887556     
   2.7434292866082606       -17.360831801522330       -11.873973228305809     
   2.7496871088861075       -17.404390575802182       -11.905016358029968     
   2.7559449311639552       -17.448224984245496       -11.936335121917585     
   2.7622027534418021       -17.492337828989271       -11.967932322105666     
   2.7684605757196499       -17.536731948006210       -11.999810796566910     
   2.7747183979974968       -17.581410215660945       -12.031973419665951     
   2.7809762202753441       -17.626375543264594       -12.064423102713905     
   2.7872340425531918       -17.671630879625770       -12.097162794519388     
   2.7934918648310387       -17.717179211596132       -12.130195481934054     
   2.7997496871088865       -17.763023564608410       -12.163524190390639     
   2.8060075093867334       -17.809167003204767       -12.197151984431301     
   2.8122653316645807       -17.855612631553360       -12.231081968224199     
   2.8185231539424280       -17.902363593950920       -12.265317286066065     
   2.8247809762202754       -17.949423075309316       -12.299861122868766     
   2.8310387984981231       -17.996794301624096       -12.334716704627851     
   2.8372966207759700       -18.044480540423429       -12.369887298871490     
   2.8435544430538173       -18.092485101195972       -12.405376215088339     
   2.8498122653316642       -18.140811335796833       -12.441186805133507     
   2.8560700876095120       -18.189462638831344       -12.477322463612321     
   2.8623279098873589       -18.238442448017008       -12.513786628242290     
   2.8685857321652066       -18.287754244525129       -12.550582780194716     
   2.8748435544430540       -18.337401553304378       -12.587714444418269     
   2.8811013767209008       -18.387387943390127       -12.625185189948327     
   2.8873591989987486       -18.437717028204666       -12.662998630207170     
   2.8936170212765955       -18.488392465854794       -12.701158423301603     
   2.8998748435544432       -18.539417959435390       -12.739668272326503     
   2.9061326658322901       -18.590797257348747       -12.778531925684167     
   2.9123904881101379       -18.642534153651617       -12.817753177431344     
   2.9186483103879852       -18.694632488442952       -12.857335867666983     
   2.9249061326658321       -18.747096148306902       -12.897283882975238     
   2.9311639549436799       -18.799929066826039       -12.937601156938680     
   2.9374217772215268       -18.853135225179585       -12.978291670736532     
   2.9436795994993741       -18.906718652840457       -13.019359453841709     
   2.9499374217772214       -18.960683428381909       -13.060808584827464     
   2.9561952440550687       -19.015033680400503       -13.102643192290364     
   2.9624530663329165       -19.069773588555446       -13.144867455889614     
   2.9687108886107634       -19.124907384715861       -13.187485607494333     
   2.9749687108886107       -19.180439354196785       -13.230501932419564     
   2.9812265331664580       -19.236373837052604       -13.273920770719688     
   2.9874843554443054       -19.292715229384868       -13.317746518496255     
   2.9937421777221522       -19.349467984612652       -13.361983629168346     
   3.0000000000000000       -19.406636614654555       -13.406636614654557     
